# Supplementary material for: Edge computing task scheduling mechanism based on multi-dimensional feature extraction and attention fusion
Source: PLoS One. 2026 Feb 24;21(2):e0343042. doi: 10.1371/journal.pone.0343042 (PMC12931809; doi:10.1371/journal.pone.0343042)
Supplement: S1 File — (ZIP) [file pone.0343042.s001.zip]

Archive with 4 entries (2 files):
- Data/
- Data/simulator/
- Data/simulator/schedule_series.npy
- Data/simulator/time_series.npy
